# Supplementary material for: High Rates of Sexualized Drug Use or Chemsex among Brazilian Transgender Women and Young Sexual and Gender Minorities
Source: Int J Environ Res Public Health. 2022 Feb 2;19(3):1704. doi: 10.3390/ijerph19031704 (PMC8835457; doi:10.3390/ijerph19031704)
Supplement: Supplementary file 1 [file ijerph-19-01704-s001.zip]

Archive with 1 entries (1 files):
- ijerph-1546974-supplementary.pdf
